# Supplementary material for: Molecular surveillance of arboviruses in Nigeria
Source: BMC Infect Dis. 2023 Aug 18;23:538. doi: 10.1186/s12879-023-08526-z (PMC10436428; doi:10.1186/s12879-023-08526-z)
Supplement: Supplementary file 1 — Supplementary Material 1 [file 12879_2023_8526_MOESM1_ESM.txt]

>ON323052
CTGTGTGCTAATTGAGGTGCATTGGTCTGCAAATCGAGTTGCTAGGCAATAAACACATTTGGATTAATTTTAATCGTTCGTTGAGCGATTAGcAGAGAACTGACCAGAACATGTCTGGTCGTAAAGCTCaGGGaAAAACCCTGGGCGTCAATATGGTACGACGAGGAGTTCGcTCCTTGTCAAACAAAATAAAACaAAAAACAAAACAAATTgGAAACAGACCTgGACCTTCAAGAGGTGTTCAAGGATTTATtTTTTTCtTTTTGTTCAACATTCTGACTGGaaaAAAGATCACGGCCCACCTAAAGAGGTTGTGGAAAATGCTGGACCCAAGACAAGGCTTGGCTGTTCTAAGGAAAGTTAAGAGAGTGGTGGCCAGTTTGATGAGAGGATTGTCCTCAAGGAAACGCCGTTCCCATGATGTTCTGACTGTGCAATTCCTAATTTTGGGAATGCTGTTGATGACGGGTGGAGTGACCTTGGTGCGGAAAAACAGATGGTTGCTCCTAAATGTGACATCTGAGGACCTCGGGAAAACATTCTCTATGGGCACAGGCAACTGCACAACAAACATTTTGGAAGCCAAGTACTGGTGCCCAGACTCAATGGAATACAACTGTCCCAATCTCAGTcCAAGAGAGGAGCCAGATGACATTGATTGCTGGTGCTATGGGGTGGAAAACGTTAGAGTCGCATATGGCAAGTGTGACTCAGCAGGCAGGTCTAgGAGGTCGAGAAGGGCCATTGACTTGCCTACGCATGAAAACCATGGTTTGAAGACCCGGCAAGAAAAATGGATGACTGGAAGAATGGGTGAAAGGCAACTCCAAAAGATTGAGAGATGGYTTGTGAGGAAcCCCTTTTTTGCAGTGACGGCTTTGACTATTGCCTACCTTGTGGGAAGCAACATGACGCAACGGGTCGTGATTGCCCTACTGGTCtTGGCTGTTGGTCCGGCTTACTCAGCTCACTGCATTGGAATTACCGACAGGGATTTCATTGAgGGGGTGCATGGAGGAACCTGGGTTTCAGCCACCCTGGAGCAAGACAAGTGTGTCACTGTTATGGCCCCTGACAAGCCTTCATTGGACATCTCACTAGAGACAGTAGCCATTGATGGACCTGTTGAGGCGAGGAAAGTGTGTTACAATGCAGTTCTCACTCATGTGAAGATTAATGACAAGTGCCCCAGCACTGGAGAGGCCCACCTAGCTGAAGAGAACGAAGGGGACAATGCGTGCAAGCGCACTTATTCTGATAGAGGCTGGGGCAATGGCTGTGGCCTATTTGGGAAAGgAAGCATTGTGGCATGCGCCAAATTCACTTGTGCCAAAtCCATGAGCTTGTTTGAGGTTGATCAGACCAAAATCCAGTATGTCATCAGAGCACAATTACATGTTGGGGCCAAGCAGGAAAATTGGAATACCGATATTAAAACTCTCAAGTTTGATGCCCTATCAGGCTCCCAGGAGGCCGAGTTCACTGGGTATGGAAAAGCTACACTGGAATGTCAGGTGCAAACTGCGGTGGACtTTGGTAACAGCTACATCGCTGAGATGGAAAAAGAGAGCTGGATAGTGGACAGACAGTGGGCCCAGGACTTGACCCTGCCATGGCAGAGTGGAAGTGGCGGGGTGTGGAGAGAGATGCATCATCTTGTTGAATTTGaACCTCCGCATGCCGCCACTATCAGAGTACTGGCCCTGGGAGACCAGGAAGGCTCCTTGAAAACAGCTCTTACCGGCGCAATGAGGGTTACAAAGGACACAAATGACAACAACCTTTACAAACTACATGGTGGACATGTCTCTTGCAGAGTGAAATTGTCAGCTTTGACACTCAAGGGGACATCCTACAAAATGTGCACTGACAAAATGTCCTTTGTCAAGAACCCAACTGACACTGGTCATGGCACTGTTGTGATGCAGGTGAAAGTGCCAAAAGGAGcCCCCTGCAGGATTCCAGTGATAGTAGCTGATGATCTTACAGCGGCAATCAATAAAGGCATTTTGGTTACAGTTAACCCCATCGCCTCAACCAATGATGATGAAGTGCTGATTGAGGTGAACCCACCTTTTgGAGATAGCTACATTATCGTTGGGACAGGAGATTCACGTCTCACTTACCAGTGGCACAAAGAgGGAAGCTCAATAGGAAAGTTGTTCACTCAGACTATGAAAGGCGCGGAACGCCTGGCCGTCATGGGAGACGCCGCCTGGGATTTTAGCTCAGCTGGAGGGTTCTTTACTTCGGTTGGGAAAGGAATTCATACGGTGTTTGGCTCTGCCTTTCAGGGGCTATTTGGTGGCTTGAGCTGGATAACGAAGGTCATCATGGGGGCGGTACTCATATGGGTTGGCATCAACACAAGAAATATGACAATGTCCATGAGCATGATCTTGGTAGGAGTGATCATGATGTTTCTGTCTCTGGGAGTTGGGGCGGATCAAGGATGCGCTATCAACTTTGGCAAGAGAGAGCTCAAGTGCGGAGATGGCATCTTCATATTTAGGGACTCTGATGATTGGCTAAACAAGTACTCATACTATCCAGAAGATCCTGTGAAGCTTGCATCAATAGTGAAAGCCTCTTTTGAAGAAGGGAAGTGTGGCCTAAATTCAGTTGACTCCCTTGAGCATGAGATGTGGAGAAGCAGGGCAGATGAGATCAATGCCATTCTTGAGGAAAACGAGGTGGACATCTCTGTGGTTGTGCAGGATCCAAAGAATGTTTACCAGAGAGGAACGCATCCATTTTCCAGAATTCGGGATGGTCTGCAGTATGGTTGGAAGACTTGGGGAAAGAACCTTGTGTTCTCCCCAGGGAGGAAGAATGGAAGCTTTATCATAGATGGAAAGTCTAGGAAAGAATGCCCATTTTCAAACCGGGTTTGGAACTCTTTCCAGATAGAGGAGTTTGGGACgGGAGTGTTCACCACACGCGTGTACATGGACGCAGTCTTTGAATACACCATAGACTGCGATGGATCCATCTTGGGTGCAGCAGTGAACGGaAAAAAGAGTGCCCATGGGTCTCCAACATTTTGGATGGGGAGTCATGAAGTAAATGGCACGTGGATGATCCACACCTTGGAGGCACTAGATTACAAGGAGTGTGAGTGGCCACTGACACATACGATTGGAACATCAGTTGAAGAGAGTGAAATGTTCATGCCGAGATCAATTGGAGGCCCAGTTAGCTCTCACAATCATATCCCTGGGTACAAGGTTCAGACGAACGGACCTTGGATGCAGGTACCACTAGAAGTGAAGAGAGAAGCTTGCCCAGGGACTAGCGTGATCATTGATGGCAACTGTGATGGACgGGGAAAATCAACCAGATCCACCACGGATAGCGGGAAAATTATTCCTGAATGGTGTTGCCGCTCCTGCACAATGCCGCCTGTGAGCTTCCATGGTAGTGATGGGTGTTGGTATCCCATGGAAATTAGGCCAAGGAAAACGCATGAAAGCCATCTGGTGCGCTCCTGGGTTACAGCTGGAGAAATACATGCTGTCCCTTTTGGTTTGGTGAGCATGATGATAGCAATGGAAGTGGTCCTAAGGAAAAGACAGGGACCAAAGCAAATGTTGGTTGGAGGAGTAGTGCTCTTGGGAGCAATGCTGGTCGGGCAAGTAACTCTCCTTGATTTGCTGAAACTCACAGTGGCTGTGGGATTGCATTTCCATGAGATGAACAATGGAGGAGACGCCATGTATATGGCGTTGATCgCTGCCTTTTCAGTCAGACCAGGGCTGCTCATCGGCTTTGGGCTCAGGACCCTATGGAGCCCTCGGGAACGCCTTGTGCTGACCCTGGGAGCAGCCATGGTGGAGATTGCCCTGGGTGGCATGATGGGTGGCCTGTGGAAGTACCTAAATGCAGTTTCTCTCTGCATCTTGACAATAAATGCTGTTGCTTCTAGGAAAGCATCAAACACCATCCTGCCCCTCATGGCTCTGTTGACCCCTGTCACTATGGCAGAGGTGAGACTTGCCACAATGCTCTTTTGTACCGTGGTTATCATAGGGGTCCTTCACCAGAACTCCAAGGACACCTCCATGCAGAAGACCATACCTCTGGTGGCCCTCACACTCACATCTTACCTGGGCTTGACACAACCtTTTTTGGGCCTGTGTGCATTTCTGGCAACCCGCATATTTGGGCGAAGGAGTATCCCAGTGAATGAGGCACTCGCGGCAGCTGGTCTGGtgggAGTGCTGGCAGGACTGGCTTTTCAGGAGATGGAGAACTTCCTTGGTCCGATTGCAGTTGGAGGAATCCTGATGATGCTGGTTAGCGTGGCTGGGAGGGTGGATGGGCTAGAGCTCAAGAAGCTTGGTGAAGTTTCATGGGAAGAGGAGGCAGAGATCAGCGGAAGCTCCGCCCGCTATGATGTGGCACTCAGTGAACAAgGGGAGTTCAAGCTGCTTTCTGAAGAGAAGGTGCCATGGGAcCAGGTTGTGATGACCTCGCTGGCCTTGGTTGGGGCTGCCATTCATCCATTTGCTCTTCTGCTGGTCCTTGCTGGGTGGCTGTTTCATGTCAAGGGAGCTAGGAGAAGTGGGGATGTTCTGTGGGATATTCCCACTCCTAAGATCATCGAGGAATGTGAACATCTGGAGGATGGGATTTATGGCATATTCCAGTCAACCTTCTtgGGGGCTTCCCAGCGAGGAGTGGGAGTGGCACAGGGAGGGGTGTTCCACACAATGTGGCATGTCACAAGAGGAGCCTTCCTTGTCAGAAATGGCAAGAAGTTGATTCCATCTTGGGCCTCAGTAAAGGAAGACCTTGTCGCCTATGGTGGCTCATGGAAGTTGGAAGGCAGATGGGATGGAGAGGAAGAGGTCCAGTTGATCGCTGCTGTCCCAGGAAAGAACGTGGTCAATGTCCAGACAAAACCGAGCTTGTTTAAAGTGAGGAATgGGGgAGAAATCGGGGCTGTCGCTCTTGACTAcCCGAGTGGCACTTCAGGATCTCCTATTGTCAACAGGAACGGAGAGGTGATTGGACTGTACGGCAATGGCATTCTTGTTGGTGACAACTCCTTCGTGTCCGCCATATCCCAGACTGAGGTGAAGGAAGAAGGAAAGGAAGAGCTCCAAGAGATtCCGACAATGCTAAAGAAAGGAATGACAACCATCCTTGATTTTCATCCTGGAGCTGGGAAGACAAGACGGTTTCTCCCACAGATCTTGGCCgAGTGCGCACGGAGACGCTTGCGCACTCTTGTGTTGGcCCCCACCAGGGTTGTTCTTTCTGAAATGAagGAGgCTTTTCACGGCCTGGACGTGAAATTCCACACACAGGCTTTCTCCGCTCACGGCAGCGGGAGAGAAGTCATTGATGCCATGTGCCATgccaccctaacttacaggatgttggaaccaactaggAttgttaactgggaagtgatcatCatggatgaagcccattttttggatccagctagcatagccgccagaggttgggcagcgcacagagctagggcaaatgaaagtgcaacaATCTTGATGACAGCCACACCGCCTGGGACTAGTGATGAATTTCCACATTCAAATGGTGAAATAGAAGATGTTCAAACGGACATACCCAGCGAGCCCTGGAACACAGGGCATGACTGGATCCTGGCTGACAAAAGGCCCACGGCATGGTTCCTTCCATCCATCAGAGCTGCAAATGTTATGGCTGCCTCTCTGCGCAAGGCTGGAAAGAgtGTGGTGGTCTTGAACAGGAAAACCTTTGAGAGAGAATACCCCACGATAAAGCAGAAGAAACCTGACTTCATACTGGCCACTGACATAGCTGAAATGGGAGCCAACCTTTGTGTGGAGCGAGTGCTGGACTGCAGGACGGCTTTTAAGCCTGTGCTTGTGGATGAAGggaGGAAGGTGGCAATaAAGGGGCCACTTCGCATTTCCGCATCCTCTGCTGCTCAAAGGAGGGGGCGCATTGGGAGAAACCCCAACAGAgATGGAGACTCATACTACCATTCTGAGCCTACAAGTGAAGATAATGCCCACCACGTCTGCTGGTTGGAGGCCTCAATGCTctTGGACAACATGGAGGTGAGGGGTGGAATGGTCGCCCCACTCTATGGCGTTGAAGGAACTaAAACACCAGTTTCCCCTGGTGAAATGAGACTGAGGGATGACCAGAGGAAAGTCTTCAGAGAACTAGTGAgGAATTGTGACCTGCCCGTTTGGCTTTCGTGGCAAGTGGCCAAGGCTGGTTTGAAGACGAATGATCGTAAGTGGTGtTTTGAAgGCCCTGAGGAACATGAGATCTTGAATGACAGCGGTGAAACAGTGAAGTGCAGGGCTCCTGGAGGAGCAAAGAAGCCTCTGCGCCCAAGGTGGTGTGATGaAAGGGTGTCATCTGACCAGAGTGCGCTGTCTGAATTTATTAAGTTTGCTGAAGGTAGGAgGGGAGCTGCgGAAGTGCTagttGTGCTGAGtGAACTcCCTGATTTCCTGGCTaAAAAAGGtGGAGAGGCAATGGATACCATCAGTGTGCTTCTCCACTCTGAGGAAGGCTCTAGGGCTTACCGCAATGCACTATCAATGATGCCTGAGGCAATGACAATAGTCATGCTGTTTATACTGGCTgGACTACTGACATCGGGAATGGTCATCTTTTTCATGTCTCCCAAAGGCATCAGTAGAATGTCAATGGCGATGGGCACAATGGCCGGCTGTGGATATCTCATGTTCCTTGGAGGCGTCAAACCCACTCACATCTCCTATATAATGCTCaTATTCTTTGTCCTGATGGTGGTTGTGATCCCCGAGCCAGGGCAACAAAGGTCCATCCAAGACAACCAAGTGGCATTCCTCATTATTGGCATCCTGACGCTGGTTTCAGTGGTGGCAGCCAACGAGCTAGGCATGCTGGAgAAAACCAAAGAGGACCTCTTTGGGAAGAAGAACTCAATTCCATCTAGTGCTTCACCCTGGAGTTGGCCGGATCTTGACCTGAAGCCAGGAGCTGCCTGGACAGTGTACGTTGGCATTGTTACAATGCTCTCTCCAATGTTGCACCACTGGATCAAAGTCGAATATGGCAACCTGTCTCTGTCTGGAATAGCCCAGTCAGCCTCAGTCCTTTCTTTCATGGACAAgGGGATACCATTCATGAAGATGAATATCTCGGTCATAATGCTGCTGATCAGTGGCTGGAATTCAATAACAGTGATGcCTCTGCTCTGTGGCatAGGGTGTGCCATGCTCCACTGGTCTCTCATTTTACCTGGAATCAaagcGCAGCAGtCAAAGcTTGCACAGAGAAGGGTGTTCCATGGCGTTGCCAAGAACCCTGTGGTTGATGGGAATCCAACAGTTGACATTGAGGAAGCTCCTGAAATGCCTGTCCTTTATgaGAAGAAACTGGCTCTATATCTCCTTCTTGCTCTCAGCCTAGCTTCTGTTGCcATGTGCAGAACGCCCTTTTCACTGGCTGAAGGCATTGTCCTAGCATCAGCTGCCTTAGGACCGCTTATAGAGGGAAACACCAGCCTTCTTTGGAATGGACCCATGGCTGTCTCCATGACAGGAGTCATGcGGGGGAATTACTATGCTTTTGTGGGAGTCATGTACAATCTATGGAAGATGAAAACTGGACGCCGAGGGAGAGCGAATGGaAAAACTCTGGGTGAAGTCTGGAAGAgGGAACTGAATCTGCTGGACAAACAACAGTTTGAGTTGTATAAAAGGACTGACATTGTGGAGGTGGATCGTGACACGGCACGCAGGCACTTGGCCGAAgGGAAGGTGGACACCGGTGTGGCGGTCTCCAGGGGGACCGCAAAGTTAAGGTGGTTCCATGAGCGTGGCTATGTCAAGCTGGAAGGTAGGGTGATTGACCTGGGGTGTGGCCGCGGAGGCTGTTGTTACTACGCTGCTGCGCAAAAGGAAGTGAGTGGGGTCAAAGGATTTCCTCTTGGAAGAGGTGACCATGAGAAACCCATGAATGTGCAAAGTCTGGGATGGAACATcattacCKTCAAGGACAAAACTGATATCCACCGCCTAGAACCAGTGAAATGCGACACCCTCTTGTGTGACATTgGAGAGTCATCATCGTCATCGGTCACAGAGGGGGAGAGGACCATGAGAGTTCTTGACACTGTGGAGAAATGGCTGGCTTGTGGGGTTGACAACTTCTGTGTGAAGGTGTTGGCTCCATACATGCCAGATGTTCTCGAGAAATTGGAATTGCTCCAAAGGAGGTTTGGCGGAACAGTGATCAGGAACCCTCTCTCCAGGAATTCCACCCATGAAATGTACTATGTGTCTGGAGCCCGCAGCAACGTCACATTTACTGTGAATCAAACATCCCGCCTCCTGATGAGGAGAATGAGGCGTCCAACTGGAAAAGTGACCTTGGAGGCTGATGTCATCCTCCCAATTGGGACACGCAGTGTTGAGACAGATAAGGGACCCCTGGACAGAGAGGCCATAGAAGAAAGGGTTGAGAGGATAAAATCTGAGTACATGACCACTTGGTTTTATGACAATGACAACCCCTACAGGACCTGGCATTACTGTGGCTCCTATGTTACAAAAACCTCAGGAAGTGCGGCTAGCATGGTAAATGGTGTTATCAAAATTCTGACATACCCATGGGACAGGATaGAGGAGGTCACAAGAATGGCAATGACTGACACAACCCCTTTTGGACAGCAAAGAGTGTTTAAAGAAAAAGTTGACACCAGAGCAAAGGATCCACCAGCAGGAACTAGGAAGATCATGAAAGTTGTCAATAGGTGGCTGTTCCGCCACCTGGCCAGAGAAAAGAACCCCAGACTGTGTACAAAGGAAGAATTTATTGCAAAAGTCCGAAGTCATGCAGCCATTGGAGCTTACCTGGAAGAACAAGAACAGTGGAAGACTGCCAATGAGGCTGTCCAAGACCCAAAGTTCTGGGAACTGGTGGATGAAGAAAGAAAGCTGCACCAACAAGGGAGGTGTCGGACTTGTGTGTACAACATGATGGGGAAAAGAGAGAAGAAACTGTCAGAGTTTGGGAAAGCAAAGGGAAGCCGTGCCATATGGTACATGTGGCTGGGAGCGCGGTATCTTGAATTTGAGGCCCTGGGATTTCTGAATGAGGACCACTGGGCTTCTAGGGAAAACTCAgGAGGAGGAGtGGAAGGCATTGGCTTACAATACCTAGGATATGTGATCAGAGACCTGGCTGCAATGGATGGTGGTGGAYTCTACGCGGATGACACCGCTGGATGGGACACGCGCATCACAGAGGCAGACCTTGATGATGAACAgGAAATCCTGAACTACATGAGCCCACATCACaAAAAACTGGCACAGGCAGTGATGGAAATGACATACAAGAATAAAGTAGTGAAAGTGTTGAGACCAGCCCCAGGAGGGAAAGCCTACATGGATGTCATAAGTCGACGAGACCAGAGAGGATCCGGGCAGGTAGTGACTTACGCTCTGAACACCATCACCAACTTGAAAGTCCAATTGATCAGAATGGCAGAAGCAGAGATGGTGATacATCACCAACATGTTCAAGATTGTGATGAATCAGTTCTGACCAGGCTGGAGGCATGGCTCACTGAGCACGGATGTAACAGACTGAGGAGGATGGCGGTGAGTGGAGACGACtgTGTGGTCCGGCCCATCGATGACAGGTTCGGCCTGGCCCTGTCCCATCTCAACGCCATGTCCAAGGTTAGAAAGGACATATCTGAATGGCAGCCATCAAAAGGGTGGAATGATTGGGAGAATGTGCCCTTCTGCTCCCACCACTTTCACGAACTACAGCTGAAGGATGGCAGGAGGATTGTGGTGCCTTGCCGAGAACAGGATGAGCTCATTGGGAGAGGAAGGGTGTCTCCAGGAAACGGCTGGATGATCAARGAAACGGCTTGCCTCAGCAAGGCCTATGCCAACATGTGGTCACTGATGTATTTTCACAAAAGGGACATGAGACTGCTGTCATTGGCTGTTTCTTCAGCTGTTCCCACCTCATGGGTCCCACAAGGACGCACAACATGGTCGATTCATGGGAAAgGGGAGTGGATGACCACGGAAGACATGCTTGAGGTGTGGAACAGAGTGTGGATAACCAACAACCCACACATGCAGGATAAGACAATGGTGAAAGAGTgGAGAGATGTCCCTTATTTAACCAAGAGACAAGACAAGTTGTGCGGATCACTGATTgGAATGACCAATAGGGCCACCTGGGCCTCCCATATCCACTTGGTCATCCATCGTATCCGAACACTGATTgGACAGGAGAAATACACTGACTACCTAACAGTCATGGACAGATATTCTGTGGATGCTGACCTGCAACCGGGTGAGCTTATCTGAAATGCCATCTAATAGGAATAACCGGGATACAAACCACgGGTGGAGAACCAGACTcCCCACAACTTGAAACCgGGATATAAACCACGGCTGGAGAACCGGACTCCGCACTTaAAATGAAACAGAAACCGGGATaAAAACTACGGATGGAGAACCGGACTCCACACATTGACACAGAAGAAGTTGTCAGCCCAGAACTCCACACGagtTTTGCCACTGCTaAGCTGTGAGgcagtGCAGGCTGGGACaGCCGACCTcCAGGTTGCGAAAAACCTGGTTTCTGGGACCTcCCACCCCAGAGTAAAAAGAACGGAGCCTCCGCCTACACCCTCCCACGTGGTGGTAGAAAGACGGGGTCTAGAGGTTAGAGGAGACCCTCCAGGGAACAAATAGTGGGACCATATTGAC
